# Supplementary material for: Relationship between Microflora Changes and Mammary Lipid Metabolism in Dairy Cows with Mastitis
Source: Animals (Basel). 2023 Aug 31;13(17):2773. doi: 10.3390/ani13172773 (PMC10486416; doi:10.3390/ani13172773)
Supplement: Supplementary file 1 [file animals-13-02773-s001.zip]

Archive with 1 entries (1 files):
- animals-2506768-supplementary.pdf
